# Supplementary material for: DOT1L inhibition attenuates graft-versus-host disease by allogeneic T cells in adoptive immunotherapy models
Source: Nat Commun. 2018 May 15;9:1915. doi: 10.1038/s41467-018-04262-0 (PMC5954061; doi:10.1038/s41467-018-04262-0)
Supplement: Supplementary file 4 — Supplementary Data 1 [file 41467_2018_4262_MOESM4_ESM.xlsx]

## Sheet: Supplementary Data 1
Supplementary Data 1. RNA sequencing analysis of differentially expressed genes between SGC0946- and DMSO-treated CD8+ T cells. Genes with P values <0.01 (paired two-sided t-test), FDR <0.1 and fold change of FPKM values >1.5 or <0.66 are shown.
Gene Symbol	FPKM values						Fold change: SGC0946 / DMSO	P value	FDR
	DMSO_1	DMSO_2	DMSO_3	SGC0946_1	SGC0946_2	SGC0946_3
LOC100287415	0.453395	0.969409	0	23.3897	22.7102	15.2648	43.1294	0.00153499	0.099834
KRT81, KRT83	2.17765	0.426232	1.13027	54.4829	19.1774	22.541	25.7626	0.00250295	0.099834
TGM5	0.473691	0.296443	0	7.81507	5.45489	4.41365	22.9617	0.000978347	0.0977922
EGR2	1.76659	2.1502	1.84475	38.2714	36.113	28.9347	17.9325	0.00122526	0.0977922
RASSF8	2.20993	0.444249	0.65456	21.6466	8.47433	9.99993	12.1257	0.000137105	0.0883163
THBS1	0.331072	0.461631	0.668841	4.32825	4.36395	6.81495	10.6101	0.00254797	0.099834
TIAM2	0.246027	0.248205	0.556306	2.75203	2.51543	4.2573	9.06655	0.00224701	0.099834
KIAA1274	1.58688	1.7293	0.656451	11.8153	13.2321	9.98244	8.81779	0.002734	0.0998936
DUSP2	9.92371	9.58431	12.173	72.6303	66.6729	74.6056	6.75195	0.00066262	0.0948307
AIM1L	2.12998	1.10626	1.04665	13.0868	7.39979	6.98413	6.41406	0.000983062	0.0977922
RXRA	3.24512	2.47853	2.46177	17.3806	15.047	16.2173	5.94287	0.000682351	0.0948307
JAG2	0.881085	0.780749	0.869593	5.39711	4.76914	4.76493	5.89833	0.000578138	0.0946942
ENPEP	0.989188	0.470032	0.643126	4.94328	3.43493	3.28989	5.55004	0.00195825	0.099834
MIR22, MIR22HG	4.43142	5.15138	4.46344	28.583	26.3553	22.1537	5.48844	0.00247101	0.099834
PFN2	0.0474015	0.369247	0.709505	1.00504	1.86102	2.44283	4.71418	0.0013296	0.0991391
AGPAT9	5.81658	3.94805	5.04648	29.039	18.0068	22.7485	4.71229	0.000924156	0.0976011
LOC643699	0.898352	1.27313	0.710559	4.08914	5.76855	3.6132	4.67408	0.00110573	0.0977922
PDE9A	1.52057	0.694947	3.07344	7.0394	5.08979	12.4195	4.6415	0.000861779	0.0948307
PTGER3	1.73383	1.57516	4.25662	7.57757	8.86915	16.5459	4.36087	0.00230051	0.099834
MLC1	1.85518	2.11106	3.00221	9.04607	9.74581	11.5438	4.35329	0.000872981	0.0948307
PHLDA1	16.5966	11.5366	11.7786	72.7976	50.0015	47.368	4.26358	0.000478785	0.0883163
SLC37A2	0.371673	0.311673	0.50597	1.47217	1.39586	1.93123	4.03531	0.0014653	0.099834
HMOX1	1.08341	1.88093	1.80223	4.48429	6.7152	6.77636	3.77123	0.000245856	0.0883163
ZNF35	1.30915	1.12743	1.37824	4.52889	4.17038	5.13417	3.62624	0.000633	0.0948307
JAZF1	3.99201	5.39511	6.81861	15.3429	19.5349	21.289	3.46586	0.00145359	0.099834
PHACTR1	0.518457	0.292804	0.309489	1.52429	1.2225	1.09739	3.43001	0.00162053	0.099834
GOLGA8E, GOLGA8IP, LOC653061	14.784	5.25729	7.22735	45.1358	20.5366	24.3743	3.30221	0.00175946	0.099834
LOC653125, LOC728047	21.6093	8.97734	12.0174	69.2967	30.734	39.3534	3.27162	5.05337e-05	0.0720484
GAS6	0.547662	0.665225	0.547999	1.59191	2.04187	1.83229	3.10416	0.00258164	0.099834
GPR56	8.24315	5.07789	5.0626	24.7891	14.0808	16.2234	2.99687	0.0018211	0.099834
SIGLECP3	26.9688	17.9609	25.1393	81.741	46.981	67.5537	2.80118	0.00225906	0.099834
DUSP6	77.0019	49.7948	60.3892	196.192	150.603	163.204	2.72456	0.00235963	0.099834
FNDC3B	4.49061	3.77314	4.03693	11.3121	10.1543	10.583	2.6055	0.000209544	0.0883163
RGS3	15.3983	11.5103	12.7487	40.0545	32.0918	30.8382	2.59686	0.00179302	0.099834
ICAM1	13.9175	10.1159	9.36094	36.5256	27.4446	22.5734	2.59156	0.00167404	0.099834
B3GALNT1	3.1567	2.10551	3.16489	7.3887	6.17879	8.25418	2.58946	0.00266484	0.099834
GRB10	0.517251	1.66499	0.182991	1.66227	3.49524	0.920149	2.56958	0.00184377	0.099834
TRPM2	4.82953	4.45254	3.90399	13.0821	10.6361	10.0102	2.55788	0.00193656	0.099834
AUTS2	7.29987	2.35006	4.39509	17.632	6.12216	12.0974	2.55262	0.00221669	0.099834
DOCK5	4.38554	3.04654	3.17291	11.1734	7.66964	8.20996	2.55097	0.000384759	0.0883163
TMEM150A	3.06544	2.59483	2.39675	7.23453	6.46598	6.61207	2.5211	0.00164812	0.099834
USP18	5.22091	4.37839	3.22152	12.8177	11.2078	8.0717	2.50352	0.00040109	0.0883163
NOD2	2.86374	1.86169	2.14911	6.9024	4.65042	5.3754	2.46245	0.000222983	0.0883163
SLC35G1	0.677251	0.909981	0.548462	1.63984	1.95088	1.54998	2.40704	0.00167509	0.099834
CD93	1.68395	0.713869	1.45509	3.96237	2.16554	3.14544	2.40684	0.00264247	0.099834
SERPINE2	9.88554	7.38545	7.41717	23.9696	15.8535	16.6147	2.28603	0.0026673	0.099834
FAM83G	1.58873	1.37813	1.12587	3.52121	2.96128	2.78864	2.26527	0.00132985	0.0991391
LOC100506930	0.627648	3.19585	0.565173	1.77988	6.28082	1.85548	2.25949	0.00124651	0.0977922
C6orf27	2.92519	1.99794	2.22845	6.22714	4.50906	5.11741	2.2168	0.000256039	0.0883163
ZNF879	0.686585	1.22099	0.770361	1.66339	2.53463	1.67101	2.19162	0.00140189	0.099834
KLF6	51.4856	49.631	53.7999	109.57	108.623	117.806	2.1689	0.000149891	0.0883163
MATK	49.7197	45.9653	53.5463	107.267	103.67	107.17	2.13164	0.00206928	0.099834
LOC100506079	1.66971	1.44658	0.976752	3.22764	3.18345	2.21776	2.10818	0.00205589	0.099834
GOLIM4	7.43923	4.8657	6.65786	14.6356	11.2157	14.0105	2.10211	0.00249714	0.099834
SELS	23.6696	21.1372	22.9054	47.6712	42.0534	50.9019	2.07683	0.00238188	0.099834
FADS3	3.31318	3.76049	2.99161	6.92399	7.40422	6.56972	2.07624	0.00116736	0.0977922
LOC155060, ZNF783	5.29804	5.76544	6.21153	10.8939	11.5113	12.8519	2.04093	0.000298935	0.0883163
RIMKLB	0.933823	1.41362	1.65429	2.18911	2.71492	3.23447	2.03374	0.00182223	0.099834
STXBP4	1.80231	1.56548	1.18627	3.42221	3.0687	2.51136	1.97676	0.000127716	0.0883163
FAM83H, MIR4664	2.11131	2.40978	1.84031	4.2617	4.38411	3.60865	1.92638	0.00166122	0.099834
EXD2	1.71735	1.46926	1.4651	3.12793	2.87906	2.82029	1.89764	0.000499283	0.090394
RRAS2	49.2609	45.3709	51.4176	88.0755	81.6976	98.7235	1.8384	0.00143323	0.099834
IL18R1	26.4881	21.4975	22.4151	46.0734	40.7753	39.4712	1.7943	0.00202179	0.099834
HMGCR	22.1225	21.1824	19.2394	37.6562	37.3791	35.9784	1.77496	0.00216356	0.099834
ACSL6	11.9939	11.5865	9.97242	20.7443	19.9036	18.2071	1.7541	0.000967681	0.0977922
ZFYVE28	6.27828	5.32003	5.17905	11.005	9.10476	8.96087	1.73273	0.000373003	0.0883163
STARD4	20.1141	19.7065	20.3022	35.8719	33.7959	33.9981	1.72424	0.00115226	0.0977922
RRN3	15.7495	14.2229	15.3903	27.5132	23.13	27.2874	1.71794	0.00263376	0.099834
TTC38	11.1856	8.98046	10.1463	18.6542	15.9202	17.0821	1.70414	0.00100317	0.0977922
E2F6	6.14081	6.1006	6.44054	10.1167	10.4585	10.9301	1.6864	0.000566808	0.0946942
TMEM167A	19.9081	18.6347	19.1755	34.5727	31.1751	31.4392	1.68382	0.00110178	0.0977922
HEG1	19.3098	18.1302	21.6997	31.9701	31.0869	34.2729	1.64576	0.00211289	0.099834
ACOT4	2.00905	2.87497	2.61972	3.45478	4.43956	4.40616	1.63925	0.00261983	0.099834
POGLUT1	9.47654	11.4389	11.1805	16.4241	18.1788	17.9285	1.6367	0.00271113	0.099834
APLP2	13.4901	13.3422	11.7036	20.8262	21.7692	19.4383	1.60976	0.00199901	0.099834
WDFY2	4.55109	5.30204	5.18137	7.67522	8.25033	8.27336	1.60956	0.00198333	0.099834
PMPCA	19.1906	19.6562	19.6645	31.8354	31.2664	30.709	1.60329	0.00143313	0.099834
FXC1	11.9165	12.3005	12.6231	18.8281	20.4866	19.7362	1.6029	0.00175741	0.099834
C3orf18	28.3304	29.4221	27.5045	46.8973	46.2005	42.6134	1.59179	0.00191656	0.099834
LOC100652989	36.1463	37.6162	36.4086	58.6789	58.8346	57.4592	1.58819	0.000581921	0.0946942
IL27RA	37.1582	38.9137	38.703	60.2186	60.2529	61.3138	1.58384	0.000808889	0.0948307
WDR41	11.348	7.98948	9.16879	18.1285	12.6756	14.1374	1.57655	0.000756883	0.0948307
TUSC2	13.0443	13.2292	13.6314	20.9733	20.1037	21.435	1.56652	0.00135461	0.099834
CD164	122.239	115.795	115.166	187.27	186.654	179.057	1.56563	0.0011306	0.0977922
FUCA2	8.32396	8.41206	9.22609	12.9063	13.5058	13.8022	1.54896	0.00203695	0.099834
PTPN9	32.0026	24.3416	28.0412	49.6582	37.761	42.8392	1.54361	0.00014506	0.0883163
SLC10A3	17.4804	17.7541	19.4063	26.6328	27.2593	30.087	1.53693	0.000173239	0.0883163
LOC389906	4.90784	2.9105	2.83685	7.12807	4.53048	4.5682	1.5229	0.00197779	0.099834
LAT	124.267	115.834	119.15	190.703	174.671	177.76	1.51185	0.000401758	0.0883163
KPNA1	13.2002	13.263	13.2755	20.3352	20.2983	19.207	1.50585	0.00240707	0.099834
SLC46A1	5.09323	4.79545	5.32837	7.60345	7.48113	7.79623	1.50363	0.00187168	0.099834
PFKP	74.1103	70.2439	65.2474	48.123	47.9542	42.2938	0.660162	0.0016472	0.099834
LOC81691	3.54626	3.57657	3.42003	2.33193	2.38245	2.20022	0.655856	0.000366317	0.0883163
SNRNP48	7.288	8.22889	7.70481	4.76617	5.26448	5.16457	0.654354	0.00113114	0.0977922
LOC100131316	2.03693	2.50544	3.11386	1.23005	1.59315	2.16729	0.651821	0.00255084	0.099834
NOD1	6.39261	6.41033	6.16552	4.20146	4.05286	4.0874	0.650644	0.0011614	0.0977922
ZNF33B	5.37388	8.38479	8.05352	3.2404	5.59418	5.29091	0.647596	0.00197244	0.099834
SFR1	6.75925	7.41418	8.1338	4.24841	4.65163	5.46101	0.643785	0.00183195	0.099834
ALCAM	2.82389	4.81492	3.9937	1.8071	3.05663	2.62495	0.643772	0.00218942	0.099834
KIAA0528	21.9002	23.2414	23.574	14.0206	15.2683	14.8403	0.642201	0.000770978	0.0948307
SCLT1	7.30657	6.60768	7.23323	4.52246	4.28261	4.75506	0.641217	0.00173374	0.099834
ARHGDIB	1420.21	1460.32	1375.69	885.978	946.439	860.992	0.632817	0.000709608	0.0948307
MIOS	13.1953	15.0339	12.9046	7.99661	9.38917	8.39862	0.626842	0.00195011	0.099834
MPI	24.4545	31.12	33.0087	15.0421	19.9992	19.8344	0.619482	0.00167774	0.099834
MDM1	9.63501	8.1992	8.77518	6.08923	4.7146	5.38925	0.608548	0.00231807	0.099834
LDHB	677.616	810.805	777.615	412.978	503.214	451.959	0.603764	0.00149687	0.099834
ZNF850	1.23839	1.34483	1.17249	0.708668	0.827077	0.731464	0.60367	0.00249713	0.099834
GRK5	14.6695	16.4645	19.2208	9.21258	9.59325	11.5895	0.603623	0.00201349	0.099834
METTL15	4.5568	4.47633	4.11072	2.78203	2.66537	2.43493	0.599697	0.000162713	0.0883163
FAS	39.1741	37.6574	39.0259	22.9223	22.8668	23.39	0.597106	0.000448978	0.0883163
PFKM	6.71515	7.21585	5.68632	4.20748	4.21233	3.19122	0.591876	0.00272211	0.099834
NAP1L4	116.672	147.524	139.366	71.2243	85.748	80.4307	0.588269	0.00115079	0.0977922
MIR484,NDE1	27.7486	29.1555	26.1134	16.9065	16.1992	15.2756	0.582784	0.00244873	0.099834
TPI1	1009.35	1043.18	949.851	586.085	632.627	530.415	0.58258	0.00192133	0.099834
ENO3	5.05294	7.5533	6.50134	2.87296	4.53714	3.67919	0.580361	0.000589452	0.0946942
PPP2R5D	31.582	33.0939	30.3761	19.3119	18.8812	16.8428	0.579008	0.00271253	0.099834
ETS1	291.365	356.536	375.111	165.497	203.522	218.434	0.574239	0.000180296	0.0883163
SUCLG2	42.3393	60.8194	51.6113	25.2492	34.0705	29.515	0.573979	0.00127471	0.0988306
CERK	25.418	35.1761	30.4641	14.8917	19.9612	17.3848	0.573674	0.000457867	0.0883163
H2AFV	131.874	121.124	115.856	71.6656	72.1662	66.671	0.570694	0.00230051	0.099834
SDHA	51.3852	57.0804	55.9146	30.6876	30.9126	31.3261	0.565313	0.00256352	0.099834
ITGA4,MIR4437	100.207	113.228	96.5742	59.2507	61.2517	54.5735	0.564744	0.00204724	0.099834
RFC1	26.7295	29.0387	27.0599	15.283	16.1177	15.2479	0.563198	0.000250869	0.0883163
SAE1	85.8908	71.3902	74.7105	46.8707	42.0358	41.2805	0.561171	0.00170903	0.099834
CERKL	31.5419	33.3595	28.2024	17.8831	17.8218	16.4116	0.559768	0.00202488	0.099834
LCORL	5.2132	4.91758	4.63473	2.94337	2.65542	2.64551	0.558348	0.000860164	0.0948307
SYCP2	0.800729	2.62877	2.0718	0.321728	1.54401	1.18223	0.554045	0.00164946	0.099834
CCP110	16.9925	13.2808	14.005	9.41273	7.71612	7.37067	0.553308	0.00231542	0.099834
NAGA	12.5194	11.2684	10.3937	6.77834	6.58829	5.53878	0.553089	0.00214321	0.099834
EIF4EBP1	19.2259	21.8572	24.2334	10.2191	12.0357	13.7317	0.550956	0.000689524	0.0948307
TCTEX1D2,TM4SF19,TM4SF19-TCTEX1D2	14.3606	13.8665	12.0885	7.61284	8.03544	6.5077	0.549563	0.0019384	0.099834
STK38	45.009	68.2018	68.6426	25.5511	37.7884	36.0898	0.546755	0.00159755	0.099834
CCDC14	10.9883	11.3107	9.59506	5.76147	6.35316	5.02505	0.537394	0.00105484	0.0977922
RASSF3	31.3129	42.5715	45.5595	16.9037	22.2409	24.5646	0.533382	0.000357787	0.0883163
LOC100132815	5.55839	4.84649	5.32467	2.8336	2.59212	2.88637	0.528438	0.00108882	0.0977922
BLVRB	11.0726	13.1156	13.6255	5.56167	6.92712	7.44655	0.527199	0.000917386	0.0976011
LRRC8C	30.4737	34.2783	36.4326	15.7599	18.046	19.0723	0.522591	4.05717e-05	0.0720484
MIR3610, RAD21	144.989	166.715	160.953	76.8436	81.6222	88.0368	0.521525	0.00255946	0.099834
TMEM143	3.57889	4.93396	4.01162	1.85835	2.60928	2.01042	0.517231	0.000528352	0.0927136
ZNF443	1.84571	2.36896	1.75486	0.922786	1.24159	0.882083	0.510335	0.000379164	0.0883163
MPP1	47.1211	33.7835	38.0618	23.435	18.346	18.7383	0.508709	0.00230238	0.099834
H2AFZ	441.208	393.948	405.018	227.224	202.038	199.484	0.506982	0.000434734	0.0883163
ACYP1	18.1447	19.7365	22.0623	9.3745	9.42792	11.5363	0.506122	0.00159396	0.099834
EPB41L5, TMEM185B	5.1843	4.49427	4.01688	2.75822	2.32703	1.83331	0.505172	0.00206953	0.099834
MCCC1	12.5153	12.0014	12.4564	6.31365	6.29295	6.05017	0.504604	0.00103291	0.0977922
TMEM116	5.69567	11.0724	8.7635	2.80712	5.38166	4.66241	0.503345	0.0023346	0.099834
NUMA1	47.6347	57.37	51.6168	24.5861	29.8761	24.3502	0.503203	0.00203661	0.099834
ALDH6A1	4.03753	6.24776	5.27075	2.04613	3.1073	2.63011	0.500355	0.00125177	0.0977922
LOC100506831	6.34666	6.87682	4.78363	3.31554	3.27975	2.35649	0.497125	0.00185428	0.099834
SELL	117.961	232.257	214.932	55.8487	111.853	112.363	0.495558	0.00175688	0.099834
TMEM194A	15.9555	14.3827	13.863	8.24548	7.29314	6.32899	0.494729	0.0024316	0.099834
MPHOSPH9	25.7178	22.9727	21.036	12.2661	11.5372	9.57376	0.478685	0.00129703	0.0988306
CTNNAL1	10.2279	10.6941	10.7277	4.78641	5.03041	5.31832	0.478208	0.000513996	0.0916037
SKA2	27.7822	26.9344	29.8337	13.2423	13.4571	13.0701	0.470365	0.00263924	0.099834
KLRG1	16.6029	9.38782	22.0548	7.97779	4.05629	10.2805	0.464447	0.000441686	0.0883163
ZNF681	1.21057	1.64656	1.46343	0.493579	0.763886	0.738754	0.462028	0.00204321	0.099834
S100P	1.31282	1.11973	1.11993	0.628256	0.520117	0.492112	0.461786	0.000322116	0.0883163
HIST1H2BJ	1.02369	1.53744	1.56076	0.37971	0.787717	0.711467	0.455833	0.00164403	0.099834
ZNF93	3.06229	5.15962	4.46146	1.32324	2.43815	1.95217	0.450476	0.000776565	0.0948307
IRF4	26.539	27.2505	29.4232	12.59	11.7718	12.3963	0.441737	0.00197729	0.099834
FOXP1	11.9945	17.3584	15.5588	4.60464	7.95333	7.00536	0.435595	0.00268756	0.099834
TRERF1	10.3822	12.7868	13.4772	4.55562	5.41078	5.78033	0.429696	0.000408677	0.0883163
EAF2	6.43824	6.45704	6.00087	2.71688	2.70018	2.64237	0.426512	0.000467256	0.0883163
S1PR1	84.3928	119.822	113.242	33.4803	54.8687	45.8379	0.422693	0.00249549	0.099834
MAMDC4	1.48896	1.88368	1.49096	0.561455	0.830338	0.645979	0.418984	0.0012459	0.0977922
TOB1	24.7897	52.4482	48.9792	10.2285	21.9249	20.5678	0.417703	2.68061e-05	0.0720484
C18orf56	1.92162	2.79829	1.80072	0.726849	1.31672	0.670011	0.416153	0.000333866	0.0883163
LIMA1	15.1516	12.9766	11.8573	6.80915	5.03256	4.58916	0.410921	0.00209779	0.099834
USP28	16.2216	17.0703	16.2891	6.87785	7.17776	6.00597	0.404622	0.00219144	0.099834
C4orf21	4.37104	4.78151	4.2819	1.80313	1.84968	1.74992	0.402155	0.000774915	0.0948307
CENPF	45.6105	45.4315	21.4376	17.3504	19.0602	8.48471	0.399142	0.00102084	0.0977922
POLQ	7.37294	7.71834	6.46665	2.78942	3.29699	2.49229	0.397937	0.00108447	0.0977922
NEIL3	10.7101	10.542	9.2652	4.11174	4.13337	3.66993	0.390436	0.000217772	0.0883163
MPP7	3.08407	5.61362	5.7828	1.09247	2.04783	2.41911	0.383924	0.00214906	0.099834
CEP152	8.5324	8.89474	8.65599	3.40294	3.57354	2.95491	0.380759	0.00243856	0.099834
SKA1	10.6422	9.50744	9.85961	3.85779	3.75619	3.78539	0.379862	0.000834346	0.0948307
CSNK1G1, KIAA0101	65.4084	68.2497	61.7664	24.2003	25.7793	24.1837	0.379498	0.000300483	0.0883163
ATAD5	8.93306	8.06525	6.79582	3.23588	3.07924	2.60088	0.374714	0.000846126	0.0948307
SPATS2	4.527	4.68781	3.76295	1.78972	1.69858	1.36001	0.373586	0.000665878	0.0948307
LOC645954	4.20882	3.21305	5.37611	1.59136	0.978611	2.14602	0.368495	0.000623534	0.0948307
PARD6A	6.72205	7.56823	7.28682	2.34808	3.00152	2.55379	0.366286	0.00107929	0.0977922
DHRS11	1.87138	1.81348	2.1809	0.721175	0.598805	0.793875	0.360372	0.00121554	0.0977922
EME1	4.59221	4.81621	4.24855	1.6368	1.66116	1.56962	0.356417	0.000682251	0.0948307
FAM110A	18.8041	15.9363	18.9996	6.0383	6.08474	6.81189	0.352343	0.00247171	0.099834
C8orf80	3.10364	3.31325	4.20516	1.1824	1.06428	1.46455	0.349389	0.00275108	0.0998936
PRIM1	37.4865	36.2778	34.8458	11.7812	13.84	12.1201	0.347493	0.00268065	0.099834
ADA	63.4326	56.3771	67.8283	23.2784	19.9667	21.3429	0.344216	0.00191924	0.099834
CCDC34	15.4765	13.6553	12.2111	5.10054	4.32378	4.43298	0.33518	0.00159376	0.099834
GSG2	8.88266	9.15828	8.95965	2.94778	3.02244	3.02118	0.333008	3.75443e-05	0.0720484
PSRC1	13.7661	14.7657	14.0116	4.81274	5.24751	4.0923	0.332661	0.00267222	0.099834
H1FX	135.582	163.616	164.374	45.9197	55.0153	51.973	0.329847	0.000399851	0.0883163
ZNF575	1.48622	2.28017	2.65878	0.422335	0.792595	0.894939	0.328376	0.00223638	0.099834
CCR4	4.33876	6.21645	5.18836	1.37655	1.99717	1.76633	0.326486	0.000822362	0.0948307
LOC100287375	5.21475	8.22947	5.839	1.55993	2.58268	2.07671	0.322525	0.0023772	0.099834
DDB2	52.0736	59.864	55.0477	16.2093	20.3373	16.1433	0.315536	0.00124316	0.0977922
SPTBN1	38.6762	54.2081	42.439	12.1447	16.2004	14.0784	0.313497	0.000794575	0.0948307
KANK2	1.40126	1.21611	1.41209	0.50194	0.343516	0.417211	0.313359	0.00129972	0.0988306
LITAF	56.9031	105.406	108.586	18.0946	31.594	33.0819	0.305544	0.000379915	0.0883163
CMTM7	43.9713	44.1874	42.7753	13.1979	13.666	12.5299	0.300868	0.000151178	0.0883163
FDXR	14.8368	13.5476	12.0116	4.26033	3.99235	3.12189	0.281577	0.000439925	0.0883163
CIT,MIR1178	12.7892	13.4817	11.518	3.1208	4.12814	2.73701	0.264256	0.00241869	0.099834
HLA-DOA	4.22573	4.60842	6.55415	0.939142	0.996617	1.76529	0.240511	0.000146053	0.0883163
MYB	3.06467	3.63061	3.03678	0.512822	0.468053	0.508449	0.153033	0.00269676	0.099834
GPR183	5.06891	8.4764	4.32243	0.577043	1.32648	0.570454	0.138461	0.0016808	0.099834
CD86	2.60919	2.49478	2.67424	0.111923	0.184625	0.142001	0.0563817	0.000711073	0.0948307
