# Supplementary material for: DOT1L inhibition attenuates graft-versus-host disease by allogeneic T cells in adoptive immunotherapy models
Source: Nat Commun. 2018 May 15;9:1915. doi: 10.1038/s41467-018-04262-0 (PMC5954061; doi:10.1038/s41467-018-04262-0)
Supplement: Supplementary file 5 — Supplementary Data 2 [file 41467_2018_4262_MOESM5_ESM.xlsx]

## Sheet: Supplementary Data 2
Supplementary Data 2. Differentially expressed genes following T cell stimulation retrieved from the publicly available data (GSE13887).
Gene Symbol	Fold expression change (activated / non-activated T cells)
IFNG	235.92
IL2	229.08
ZBED2	227.14
IL9	81.64
LIF	76.22
LTA	58.53
NDFIP2	51.14
TNF	42.01
IL2RA	41.67
TNFRSF9	40.54
XCL1	31.8
FABP5	29.26
CCND2	24.54
CTLA4	24.26
TIPIN	21.43
SLC43A3	21.05
LOC101928173	20.56
COL6A3	19.23
UHRF1	19.08
IRF4	18.61
CD200	16.82
CDC20	16.57
CHEK1	16.33
WARS	16.32
VDR	16.13
TNFSF14	15.72
IRF8	15.41
SHMT2	15.2
TSR1	15.07
IL17F	14.81
MCM2	14.58
NME1	13.96
UCK2	13.31
EZH2	13.25
NOLC1	13.22
IL12RB2	12.28
CENPU	12.25
SDC4	12.25
DUSP4	12.19
C17orf58	12.03
SLC27A2	11.95
ZWINT	11.94
PSME3	11.85
LARP4	11.83
EVI5	11.79
B3GNT5	11.68
DTL	11.64
NOP16	11.62
HOMER1	11.43
CKS2	11.42
F5	11.38
GMNN	11.34
CHAC2	11.29
ATP1B1	11.04
BYSL	10.94
BATF3	10.82
HSPD1	10.54
TFRC	10.45
ODC1	10.34
SLAMF1	10.21
PDSS1	10.17
TUBG1	9.87
DESI1	9.86
ALDH1A2	9.81
BCL2L1	9.76
IL3	9.73
RRP15	9.6
LAG3	9.45
VEGFA	9.36
PAICS	9.31
HIVEP3	9.27
RFC3	9.23
TNFRSF4	9.09
IDH3A	9.04
PLAGL2	9.04
RBBP8	9.01
CFLAR	8.8
SEH1L	8.72
CCDC86	8.7
BOP1	8.65
EGR3	8.62
GINS2	8.5
SLC38A5	8.5
RRP7A	8.49
CREM	8.43
PNO1	8.38
FRMD4B	8.26
SPRY1	8.15
CDK6	8.08
MAPK13	8.08
TMEM97	8.03
NETO2	7.98
POLE2	7.97
CCNB1	7.96
ASXL1	7.89
POMP	7.89
FKBP4	7.85
HPDL	7.8
TNFSF8	7.8
EPT1	7.77
IL22	7.76
WDR12	7.63
MRPL12	7.58
GEM	7.55
CTPS1	7.51
ATP6V0A2	7.48
SGPL1	7.48
GINS1	7.37
RAB11FIP1	7.3
CDK4	7.29
MTFR2	7.28
AK2	7.19
FLT1	7.17
SLC25A33	7.08
CDCA7	7.02
DCUN1D5	6.98
YRDC	6.98
MCUR1	6.96
CENPV	6.9
KPNA2	6.9
MRPL4	6.85
ENO1	6.77
RAD51AP1	6.75
MRTO4	6.68
HELLS	6.67
FEN1	6.66
TAF1A	6.63
HSPA9	6.61
IL10	6.61
VDAC1	6.61
SORD	6.59
TIMM17A	6.57
RQCD1	6.54
C8orf33	6.5
NEFH	6.49
MCM4	6.44
SLC39A14	6.44
RUVBL1	6.43
C17orf96	6.38
CSF2	6.3
HNRNPAB	6.28
IMPAD1	6.27
SIPA1L2	6.27
SLC25A32	6.27
RRP9	6.25
PSMD12	6.2
FOSL1	6.16
LRP8	6.14
RUVBL2	6.13
ACOT7	6.12
COPRS	6.12
CD164	6.07
RRAS2	6.07
ZNF593	6.07
REL	6.06
RGS16	6.05
HSP90AB1	6.04
ARF4	6
ZWILCH	5.95
RPL22L1	5.93
UTP4	5.93
EXOSC4	5.92
SERBP1	5.88
KBTBD8	5.87
SRPRB	5.86
YBX3	5.86
BOLA3	5.84
PHLDA2	5.82
SFXN4	5.81
CKS1B	5.8
GARS	5.79
PCK2	5.76
PUM3	5.76
TRAF1	5.76
UBE2T	5.76
VARS	5.75
NDC1	5.74
TIMM23	5.74
EIF2S1	5.72
METTL21A	5.72
TRIP13	5.68
PHLDA1	5.66
SLIRP	5.66
POLR3G	5.62
CYP27B1	5.61
GPATCH4	5.6
GALR2	5.58
IMP4	5.58
GOT1	5.52
LONP1	5.51
IL17A	5.5
NRAS	5.5
PNPO	5.5
RBM8A	5.5
KIAA0101	5.48
POLR1C	5.47
FARSA	5.45
NDUFAF6	5.45
TMEM208	5.43
DCAF13	5.41
NUP35	5.4
BCCIP	5.39
SAR1A	5.37
C4orf46	5.35
YIF1A	5.34
EIF5B	5.33
LMNB2	5.33
DDX21	5.32
SLC7A1	5.32
HSF5	5.31
CYCS	5.3
ALYREF	5.29
SNRPD1	5.25
PDIA5	5.21
GTPBP4	5.2
C3orf14	5.16
IL1R2	5.13
PHGDH	5.13
RPP40	5.13
SNRPA	5.1
UTP11L	5.09
CENPN	5.08
ORC6	5.08
TIMM50	5.08
TNFRSF18	5.07
PIM3	5.06
DLAT	5.04
SNRNP25	5.03
MDFIC	5.01
AIMP2	4.99
MAPKAPK3	4.99
ATL3	4.97
RBM28	4.97
IPO4	4.95
NANP	4.92
NIP7	4.91
POLR3H	4.91
DCTPP1	4.87
MAK16	4.86
IFRD2	4.83
TRIP6	4.83
CSTF2	4.8
POLR2D	4.8
GRPEL1	4.79
PSMB5	4.76
POLD2	4.74
NCBP2	4.73
NPM1	4.73
GPT2	4.72
DDX39A	4.7
KIF3B	4.7
ATP2A2	4.68
LAPTM4B	4.67
ASPHD2	4.65
BRIX1	4.65
SERPINE2	4.65
SESN2	4.64
GNL2	4.62
HK2	4.62
ABCF2	4.61
PTGFRN	4.61
SCD	4.6
PSAT1	4.58
DNAJB11	4.57
TLCD1	4.57
UTP15	4.57
MCM10	4.56
NOL10	4.54
TTLL12	4.52
MTHFD1L	4.48
TCP1	4.48
GAPDH	4.45
UBQLN1	4.44
DNAJC2	4.42
MSTO1	4.42
CDC25A	4.41
SUCNR1	4.41
SNRPA1	4.37
TYW3	4.37
LRRC59	4.36
RAB8B	4.36
IQCG	4.35
MPHOSPH6	4.34
TIMM8A	4.33
MCM6	4.32
WDR18	4.31
SSSCA1	4.29
CENPW	4.28
CSNK2A1	4.28
DCTN5	4.28
GUF1	4.27
MCM5	4.27
EXOSC3	4.26
RBM19	4.23
NLE1	4.22
ZNF367	4.22
AGK	4.21
NAA50	4.21
E2F6	4.2
HSPH1	4.2
COQ3	4.19
DHX33	4.19
KLHL7	4.19
PPIF	4.19
PRPS1	4.19
EIF4EBP1	4.18
MARS	4.18
INPP5F	4.17
LANCL2	4.17
KCNQ5	4.16
NOP56	4.14
SUV39H2	4.14
RFK	4.13
SNRPB	4.13
SLC35B1	4.12
MANF	4.11
CALCB	4.09
AGO2	4.08
NAMPT	4.08
KCNK5	4.07
SLC29A1	4.06
UCHL5	4.06
PFKP	4.05
TM9SF1	4.05
GART	4.04
NUDC	4.04
SLC16A1	4.03
TRAP1	4.03
NPM3	4.02
DKC1	4.01
DTYMK	4.01
DIXDC1	4
DDX10	3.99
STIP1	3.99
WDR77	3.99
EIF2B3	3.96
RCL1	3.96
TYMS	3.95
NUDT15	3.94
BEND3	3.93
CHCHD3	3.93
ID2	3.92
TIMM44	3.92
LARP1B	3.91
PDCD11	3.9
SLC3A2	3.9
USP14	3.9
MPP6	3.89
CD109	3.88
UBA5	3.87
CD226	3.86
RABGGTB	3.86
PTRH2	3.85
DENR	3.84
PES1	3.83
ZBTB32	3.83
LOC100131262	3.81
MCAT	3.81
TBX21	3.81
ECHDC1	3.79
TFDP1	3.79
CTU2	3.78
SEC61A1	3.78
CHORDC1	3.77
MFSD2A	3.77
DPP3	3.76
AVEN	3.74
PRELID1	3.74
HILPDA	3.73
DNAJA4	3.72
TFAM	3.72
HINT3	3.71
TCEB3	3.71
PSMD3	3.7
RFT1	3.7
MYBBP1A	3.69
FXN	3.67
GALE	3.67
SLC25A19	3.66
APTX	3.65
FKBP1A	3.65
TBL3	3.65
CCDC47	3.64
KNSTRN	3.64
SURF4	3.64
NOP2	3.63
SDF2L1	3.63
PDIA6	3.62
PMM2	3.62
HSPA14	3.61
SMS	3.6
NFKBID	3.58
NOP58	3.58
PRMT5	3.58
EIF6	3.57
STRIP2	3.57
TOMM22	3.57
UTP20	3.56
CLUH	3.55
TRAF4	3.54
C9orf114	3.52
NAA15	3.52
SEPHS1	3.52
C12orf29	3.51
RCN1	3.51
SFPQ	3.51
CRNDE	3.5
VCP	3.5
MCM7	3.49
WDR5	3.49
STX6	3.48
RPP30	3.46
FARSB	3.44
GK	3.43
RABEPK	3.43
CCDC6	3.42
DNPEP	3.42
GINS3	3.42
CAMTA2	3.4
SAAL1	3.4
TM9SF4	3.4
TRIB3	3.4
URB2	3.4
G3BP1	3.39
PREP	3.39
HMBS	3.38
RAB7A	3.38
EIF4A3	3.37
OGFOD1	3.37
BCL2L11	3.36
NPRL3	3.35
TIMM10	3.35
ESPL1	3.34
TIMM13	3.33
EIF3B	3.32
EXOSC2	3.32
PHB	3.32
POLR3B	3.32
GTPBP3	3.31
RRP1	3.31
RRP12	3.31
GPN2	3.3
SGPP2	3.3
XPO5	3.3
DDIAS	3.29
ERO1A	3.29
TOMM40	3.29
TPI1	3.29
TNIP3	3.28
SRSF3	3.27
NUDT21	3.26
SPCS3	3.25
ICMT	3.24
MAP2K3	3.24
MRRF	3.24
NLN	3.23
CCDC124	3.22
NOC2L	3.22
TRMT1	3.22
SPHK1	3.21
EHD4	3.2
PTPN7	3.2
YBX1	3.2
MTPAP	3.19
MYOF	3.19
WARS2	3.19
METTL1	3.18
TSTA3	3.18
FBXO22	3.17
HYOU1	3.16
PDE12	3.16
DSCC1	3.15
NOP14	3.15
PPP2R1B	3.15
VPS37C	3.15
MATK	3.13
METAP2	3.12
NASP	3.12
SDF4	3.12
SFXN1	3.12
MYDGF	3.11
PEA15	3.11
PSPH	3.11
RNASEH2A	3.11
AGPS	3.09
EME1	3.09
NTMT1	3.09
C11orf24	3.08
CENPH	3.08
RPL23	3.08
DYNC1LI1	3.06
EMC1	3.06
FAM57A	3.06
FTSJ3	3.05
MTHFD2	3.05
THAP2	3.05
TRMT5	3.05
AURKA	3.04
IDE	3.04
MTAP	3.04
C1orf43	3.03
DHRS7B	3.03
ETNK1	3.03
SRA1	3.03
NANS	3.01
NCLN	3.01
SLC25A17	3.01
AMD1	3
C9orf40	3
CDC45	3
PA2G4	3
PRR3	3
MRPS10	2.99
CISD2	2.96
PSMG3	2.96
AGFG1	2.95
C7orf50	2.95
POLDIP2	2.95
DIMT1	2.94
PFKM	2.94
CIAO1	2.93
RCC1	2.93
NDFIP1	2.92
DDX49	2.91
PLD6	2.91
WDR74	2.91
HN1	2.9
POP1	2.9
SIAH2	2.9
SRRD	2.9
SRSF10	2.89
DDX51	2.88
DPH2	2.88
GMPPB	2.88
TNIP2	2.88
SLC31A1	2.87
SRSF2	2.87
DDX19A	2.86
NAT10	2.86
SLC19A1	2.86
SNAPC4	2.86
TSPAN5	2.86
WBSCR22	2.86
POLA2	2.85
RNASEH1	2.85
TTK	2.85
MYL6B	2.84
NOB1	2.84
C1orf216	2.83
MED8	2.83
WDR4	2.83
NOM1	2.82
SNX4	2.82
CLN6	2.81
DFFA	2.81
TXNL4B	2.81
ZPR1	2.81
DONSON	2.8
HSPBP1	2.8
MLST8	2.8
N6AMT1	2.8
PPP3CB	2.8
DUS3L	2.78
EMC8	2.78
UBE3C	2.78
DDX18	2.77
NSUN4	2.77
POFUT1	2.77
STRA13	2.77
CCDC51	2.76
NAP1L1	2.76
PUF60	2.76
THUMPD3	2.76
DBN1	2.75
EPRS	2.75
IMMP1L	2.75
MIS18A	2.75
PSMC1	2.75
SPAG1	2.75
SH2D2A	2.74
NUP62	2.73
TOMM34	2.73
EIF4G1	2.72
HUWE1	2.71
MAT2A	2.71
METTL6	2.7
GOSR2	2.69
RAD18	2.69
TNFRSF21	2.69
LAYN	2.68
RITA1	2.68
SNX8	2.68
TSFM	2.68
IL23A	2.67
ATG101	2.66
LSM12	2.66
NCL	2.66
ACP1	2.65
NDUFS6	2.65
NFKB1	2.65
NFYC	2.65
PPRC1	2.65
SLC35F2	2.65
YARS2	2.65
CCNE1	2.64
DNMT3A	2.63
EDC3	2.63
FOXRED1	2.63
CLTB	2.62
EWSR1	2.62
HSD17B10	2.61
MB21D1	2.61
OSGEP	2.61
SLC25A11	2.61
SLC39A3	2.61
GGCX	2.6
GSR	2.59
LMNA	2.59
DDX56	2.58
EIF2B2	2.58
XPO4	2.57
GNL3L	2.56
SNHG12	2.56
EBP	2.55
FLAD1	2.55
NUP50	2.55
IL23R	2.54
POLA1	2.54
PSMD13	2.54
FUS	2.53
ARPC5L	2.52
C16orf59	2.52
GEMIN4	2.51
ACACA	2.49
CCT5	2.49
DCPS	2.49
NOC4L	2.49
CD320	2.48
CELF1	2.48
MAGOH2P	2.48
SCLT1	2.48
PTBP1	2.47
HAUS2	2.46
UBAP2L	2.46
FGFR1OP	2.45
ADGRA3	2.44
CDCA4	2.44
OIP5-AS1	2.44
PDGFA	2.44
E2F5	2.43
TBRG4	2.43
ENSA	2.42
GRAMD3	2.41
HACD3	2.41
MRPS34	2.41
NEU1	2.41
UFM1	2.41
CCDC59	2.4
RHBDD1	2.4
SNRPC	2.4
WHSC1	2.4
C18orf25	2.39
GEMIN7	2.39
TNPO2	2.39
TSEN15	2.39
OIP5	2.38
OTUD7B	2.37
PGM2	2.37
SDE2	2.37
THOP1	2.37
COQ2	2.36
FUOM	2.36
ATF7	2.35
CDV3	2.35
IFT46	2.35
SAR1B	2.35
TSN	2.35
POLR1E	2.34
ATAD3B	2.33
CISD3	2.33
LETM1	2.33
MED27	2.33
MPV17L2	2.33
APLP2	2.32
CDC6	2.32
SBNO1	2.32
CAMSAP1	2.31
DEF8	2.31
TOP1	2.31
C2orf49	2.3
CD274	2.3
ELAVL1	2.3
PINX1	2.3
SLC7A6	2.3
ALG1	2.29
NSUN2	2.29
LMNB1	2.28
PDIA4	2.28
LARP4B	2.27
NUDCD1	2.27
ETFDH	2.26
LIG3	2.26
RNGTT	2.26
TNFRSF8	2.26
TP53BP2	2.26
NOL6	2.25
TARBP2	2.25
TRAF3	2.25
PRADC1	2.24
TUFM	2.24
API5	2.23
APOO	2.23
GFM1	2.23
KPNA4	2.23
ABCF1	2.22
DUSP14	2.22
PEMT	2.22
ARMCX1	2.21
COMMD5	2.21
NUP188	2.21
AFG3L2	2.2
FDX1L	2.2
INSM1	2.2
PEX10	2.2
RC3H1	2.2
COPS2	2.19
RNPS1	2.19
TMEM170A	2.19
AIFM2	2.18
ANKHD1	2.18
ACAD9	2.17
C19orf48	2.17
MRPL28	2.17
RFC2	2.17
AEBP1	2.16
CDC23	2.16
MATR3	2.16
NSD1	2.16
AKAP1	2.15
ALS2	2.15
BICD1	2.15
GRAMD4	2.15
LRRC42	2.15
PUSL1	2.15
AGPAT3	2.14
DAZAP1	2.14
DNAJC11	2.14
MTFMT	2.14
PGRMC1	2.13
RAD51D	2.13
ORC1	2.12
FAM175B	2.11
SLC1A5	2.11
CDT1	2.1
CINP	2.1
DHRSX	2.09
MRPS25	2.09
BNIP1	2.08
RSRC1	2.08
STAM2	2.08
CAMKK2	2.07
DHODH	2.07
MTMR2	2.05
SRR	2.05
IGSF3	2.04
RABGGTA	2.04
SGCB	2.04
UGGT1	2.04
GLB1L2	2.03
GPCPD1	2.03
MARS2	2.03
POLR3D	2.03
TUBGCP4	2.03
WEE1	2.03
C16orf95	2.01
SENP5	2.01
BLM	2
COX20	2
GCFC2	2
ACSS1	-2
CSNK1G2	-2.04
ZBTB40	-2.04
PINK1	-2.07
PHF21A	-2.08
YPEL3	-2.11
SNN	-2.16
LINC00528	-2.23
ATF7IP	-2.36
SETD1B	-2.4
SSH2	-2.44
DDX6	-2.49
AKAP13	-2.5
SEC31B	-2.5
EDAR	-2.54
RALGPS2	-2.56
ATG14	-2.68
NKTR	-2.68
PELI2	-2.69
POU6F1	-2.73
PDK3	-2.75
NDRG1	-2.78
PREX1	-2.82
MLLT3	-2.83
EPC1	-2.91
LOC339988	-2.91
ATXN7L1	-2.93
ERO1B	-2.95
IFFO1	-2.98
MAGED2	-2.99
ST3GAL5	-3.05
PNISR	-3.17
PIK3R5	-3.18
ENGASE	-3.19
LRMP	-3.45
GPA33	-3.46
PSMD6-AS2	-3.47
SPSB3	-3.5
FAM102A	-3.53
NLRC5	-3.55
GLIPR1	-3.65
CCDC18-AS1	-3.67
ARHGDIB	-3.73
FBXO32	-3.73
PITPNC1	-3.73
TMEM63A	-3.76
HMHA1	-3.81
LAPTM5	-3.83
TC2N	-3.83
TECPR1	-3.86
TLE4	-3.86
PDCD4-AS1	-3.88
ZBTB4	-3.89
ZNF652	-3.89
HERC1	-3.98
ARL4C	-3.99
FAM65B	-4.01
USP3	-4.01
FGD3	-4.03
TCF7	-4.07
GPR18	-4.09
COA1	-4.12
ANKRD36B	-4.13
N4BP2L2	-4.16
PPP3CA	-4.18
RORA	-4.2
RNF166	-4.29
HNRNPD	-4.35
ARRDC2	-4.41
SCML4	-4.44
NLRP1	-4.48
WHAMM	-4.49
ENTPD4	-4.5
SPOCK2	-4.56
HBP1	-4.71
HIST1H2AC	-4.81
MAP3K1	-5.08
SUN2	-5.15
ZFP36L2	-5.25
SENP7	-5.29
NSUN6	-5.43
PDCD4	-5.45
BTBD11	-5.48
HACD4	-5.63
SYTL2	-5.83
ATM	-5.98
S100A4	-6.13
FRAT1	-6.15
EVL	-6.25
MAL	-6.37
PIK3R1	-6.47
PNRC1	-6.66
APBA2	-6.79
IL7R	-6.85
YPEL5	-6.85
APOL3	-7.01
ZBTB18	-7.1
GLCCI1	-7.26
ITPKB	-7.44
CECR1	-7.48
CNOT6L	-7.48
FCMR	-7.55
ANXA2R	-7.57
IPCEF1	-7.59
BTN3A1	-7.6
SCML1	-7.65
ZBTB20	-7.65
KLF2	-7.73
ITGA6	-7.75
CREBRF	-8.1
AQP3	-8.18
CCNG2	-8.46
NR1D2	-8.52
ADD3	-9.05
YPEL2	-9.42
RASGRP2	-9.68
TNRC6B	-9.88
RABGAP1L	-10.31
SYNE2	-10.67
DPEP2	-10.83
TSC22D3	-10.83
PIK3IP1	-11.02
P2RY8	-11.05
CAMK4	-11.21
EPHA4	-11.98
KLHL24	-12.52
NLRC3	-12.64
UTRN	-12.86
KLRB1	-13.03
PBXIP1	-13.22
GZMK	-13.6
PARP8	-13.79
KLF3	-14.03
CXCR4	-14.12
SORL1	-14.75
CD52	-15.12
BNIP3L	-16.27
CSGALNACT1	-24.68
